# Supplementary material for: Formation and Characterization of Xylitol-Modified Glycidyl Methacrylate-co-Ethyl Methacrylate Matrices for Controlled Release of Antimicrobial Compounds
Source: Molecules. 2025 Jul 23;30(15):3083. doi: 10.3390/molecules30153083 (PMC12348667; doi:10.3390/molecules30153083)
Supplement: Supplementary file 1 [file molecules-30-03083-s001.zip]

Archive with 1 entries (1 files):
- molecules-3757561-supplementary.pdf
